# Supplementary material for: Multi-omics insights into key microorganisms and metabolites in Tibetan sheep’s high-altitude adaptation
Source: Front Microbiol. 2025 Jun 18;16:1616555. doi: 10.3389/fmicb.2025.1616555 (PMC12213699; doi:10.3389/fmicb.2025.1616555)
Supplement: Supplementary file 1 [file Supplementary_file_1.XLSX]

## Sheet: Table S4
Table S4 Significant pathways of KEGG enrichment in rumen
PathwayID	Pathway	level1	level2	Up	Down	DEM	Total	Pvalue	FDR	Up_meta	Down_meta
oas04977	Vitamin digestion and absorption	Organismal Systems	Digestive system	1	9	10	39	3.62715e-06	0.000703666	MW0169549(Niacinamide|C00153)	MW0068205(TG(14:1(9Z)/15:0/20:4(5Z,8Z,11Z,14Z))|C00422);MW0106711(Folic acid|C00504);MW0169728(Pyridoxamine|C00534);MW0011081((2S)-Ompt|C00681);MW0109041(Pantothenic acid|C00864);MW0055025(MG(18:3(6Z,9Z,12Z)/0:0/0:0)|C01885);MW0016093(beta-Carotene|C02094);MW0007582(Menadione|C05377);MEDN0241(Vitamin D3|C05443)
oas04974	Protein digestion and absorption	Organismal Systems	Digestive system	0	9	9	47	0.000136346	0.0132255	-	MW0169369(L-Lysine|C00047);MW0193946(L-Tryptophan|C00078);MW0107786(L-Leucine|C00123);MW0169367(L-Proline|C00148);MW0010027(L-Valine|C00183);MW0169268(Histamine|C00388);MW0107537(Indole|C00463);MW0169982(Tyramine|C00483);MW0169682(Piperidine|C01746)
oas00670	One carbon pool by folate	Metabolism	Metabolism of cofactors and vitamins	0	4	4	9	0.000351325	0.0208458	-	MW0168154(10-Formyltetrahydrofolic acid|C00234);MW0106444(Dihydrofolic acid|C00415);MW0106711(Folic acid|C00504);MW0143617(5-Formimidoyltetrahydrofolic acid|C00664)
oas00564	Glycerophospholipid metabolism	Metabolism	Lipid metabolism	1	9	9	56	0.00054225	0.0208458	MW0012968(1-hexadecanoyl-2-(9Z,12Z-octadecadienoyl)-sn-glycero-3-phosphocholine|C00157);MW0056964(1-Stearoyl-2-arachidonoyl-sn-glycero-3-phosphocholine|C00157);MEDP1096(PC(12:0/12:0)|C00157);MW0161583([2-[(9Z,12Z)-octadeca-9,12-dienoyl]oxy-3-[(Z)-octadec-9-enoyl]oxypropyl] 2-(trimethylazaniumyl)ethyl phosphate|C00157);MW0056906(1-Palmitoyl-2-docosahexaenoyl-sn-glycero-3-phosphocholine|C00157)	MW0063582(sn-Glycerol 3-phosphate|C00093);MEDP0125(Choline|C00114);MW0057055(1,2-Dilinoleoyl-SN-glycero-3-phosphocholine|C00157);MW0148480(PC(O-16:0/20:3(8Z,11Z,14Z))|C00157);MW0012820(1-o-Hexadecyl-2-oleoyl-sn-glycero-3-phosphocholine|C00157);MW0057938(PC(P-18:0/22:4(7Z,10Z,13Z,16Z))|C00157);MW0056976(1-Stearoyl-2-(1-enyl-palmitoyl)-sn-glycero-3-phosphocholine|C00157);MW0153243(LPC(18:2/0:0)|C00…
oas02010	ABC transporters	Environmental Information Processing	Membrane transport	1	14	15	138	0.000741842	0.0208458	MW0120213(4-Amino-5-hydroxymethyl-2-methylpyrimidine|C01279)	MW0169369(L-Lysine|C00047);MW0063582(sn-Glycerol 3-phosphate|C00093);MEDP0125(Choline|C00114);MW0168091(D-Ribose|C00121);MW0107786(L-Leucine|C00123);MW0169367(L-Proline|C00148);MW0114377(Xylose|C00181);MW0010027(L-Valine|C00183);MW0114304(Maltose|C00208);MW0159913(Inosine|C00294);MW0169991(Uridine|C00299);MW0103332(2'-Deoxyadenosine|C00559);MW0168837(Betaine|C00719);MW0170020(Xanthosine|C01762)
oas01100	Metabolic pathways	Metabolism	Global and overview maps	37	115	151	3063	0.000809159	0.0208458	MW0015534(Acetyl coenzyme A|C00024);MW0052319(Glyceraldehyde-3-phosphate|C00118);MW0109026(Oxiglutatione|C00127);MW0054114(Isopentenyl pyrophosphate|C00129);MW0169549(Niacinamide|C00153);MW0005091(4-Hydroxybenzoic acid|C00156);MW0012968(1-hexadecanoyl-2-(9Z,12Z-octadecadienoyl)-sn-glycero-3-phosphocholine|C00157);MW0056964(1-Stearoyl-2-arachidonoyl-sn-glycero-3-phosphocholine|C00157);MEDP1096(PC(…	MW0169369(L-Lysine|C00047);MW0109254(Phosphoenolpyruvate|C00074);MW0193946(L-Tryptophan|C00078);MW0103599(Inosine triphosphate|C00081);MW0063582(sn-Glycerol 3-phosphate|C00093);MEDP0125(Choline|C00114);MW0168091(D-Ribose|C00121);MW0107786(L-Leucine|C00123);MW0169367(L-Proline|C00148);MW0057055(1,2-Dilinoleoyl-SN-glycero-3-phosphocholine|C00157);MW0148480(PC(O-16:0/20:3(8Z,11Z,14Z))|C00157);MW0012…
oas05230	Central carbon metabolism in cancer	Human Diseases	Cancer: overview	1	6	7	37	0.000832088	0.0208458	MW0015534(Acetyl coenzyme A|C00024)	MW0109254(Phosphoenolpyruvate|C00074);MW0193946(L-Tryptophan|C00078);MW0107786(L-Leucine|C00123);MW0169367(L-Proline|C00148);MW0010027(L-Valine|C00183);MW0114480(Fructose-2,6-diphosphate|C00665)
oas05231	Choline metabolism in cancer	Human Diseases	Cancer: overview	1	4	4	11	0.000859622	0.0208458	MW0012968(1-hexadecanoyl-2-(9Z,12Z-octadecadienoyl)-sn-glycero-3-phosphocholine|C00157);MW0056964(1-Stearoyl-2-arachidonoyl-sn-glycero-3-phosphocholine|C00157);MEDP1096(PC(12:0/12:0)|C00157);MW0161583([2-[(9Z,12Z)-octadeca-9,12-dienoyl]oxy-3-[(Z)-octadec-9-enoyl]oxypropyl] 2-(trimethylazaniumyl)ethyl phosphate|C00157);MW0056906(1-Palmitoyl-2-docosahexaenoyl-sn-glycero-3-phosphocholine|C00157)	MW0063582(sn-Glycerol 3-phosphate|C00093);MEDP0125(Choline|C00114);MW0057055(1,2-Dilinoleoyl-SN-glycero-3-phosphocholine|C00157);MW0148480(PC(O-16:0/20:3(8Z,11Z,14Z))|C00157);MW0012820(1-o-Hexadecyl-2-oleoyl-sn-glycero-3-phosphocholine|C00157);MW0057938(PC(P-18:0/22:4(7Z,10Z,13Z,16Z))|C00157);MW0056976(1-Stearoyl-2-(1-enyl-palmitoyl)-sn-glycero-3-phosphocholine|C00157);MW0153243(LPC(18:2/0:0)|C00…
oas01230	Biosynthesis of amino acids	Metabolism	Global and overview maps	2	12	14	128	0.001047	0.0225687	MW0052319(Glyceraldehyde-3-phosphate|C00118);MW0141968(Tetrahydrodipicolinate|C03972)	MW0169369(L-Lysine|C00047);MW0109254(Phosphoenolpyruvate|C00074);MW0193946(L-Tryptophan|C00078);MW0107786(L-Leucine|C00123);MW0169367(L-Proline|C00148);MW0010027(L-Valine|C00183);MW0106169(Citrulline|C00327);MEDP0058(L-Saccharopine|C00449);MEDN1387(O-acetyl-L-serine|C00979);MW0112788(3-Dehydroshikimate|C02637);MW0107624(L-2,4-diaminobutyric acid|C03283);MW0107650(Allysine|C04076)
oas00140	Steroid hormone biosynthesis	Metabolism	Lipid metabolism	4	7	11	99	0.00317117	0.0587173	MEDP2797(Testosterone|C00535);MW0049033(Cortisone|C00762);MEDP0550(18-Hydroxycorticosterone|C01124);MEDP2140(19-Hydroxyandrost-4-ene-3,17-dione|C05290)	MEDN1116(Aldosterone|C01780);MEDN1407(Estriol|C05141);MW0012582(16alpha-Hydroxyestrone|C05300);MW0013517(2-Hydroxyestradiol|C05301);MW0052366(Dihydrocortisol|C05471);MW0014905(Pregnanediol|C05484);MW0063827(Tetrahydrodeoxycorticosterone|C13713)
oas04750	Inflammatory mediator regulation of TRP channels	Organismal Systems	Sensory system	0	6	6	35	0.00332933	0.0587173	-	MEDL00450(Arachidonic acid|C00219);MW0169268(Histamine|C00388);MEDP0081(Serotonin|C00780);MW0114324(d-Myo-inositol-1,4,5-triphosphate|C01245);MEDL02163(15(S)-HPETE|C05966);MW0000168(Capsaicin|C06866)
oas04730	Long-term depression	Organismal Systems	Nervous system	0	3	3	9	0.0054157	0.0875538	-	MEDL00450(Arachidonic acid|C00219);MW0011064((2R)-1-O-beta-D-Galactopyranosylglycerol|C00641);MEDP1122(MG(16:0/0:0/0:0)|C00641);MW0114324(d-Myo-inositol-1,4,5-triphosphate|C01245)
oas04216	Ferroptosis	Cellular Processes	Cell growth and death	3	2	5	29	0.00711405	0.0968266	MW0015534(Acetyl coenzyme A|C00024);MW0109026(Oxiglutatione|C00127);MW0054114(Isopentenyl pyrophosphate|C00129)	MEDL00450(Arachidonic acid|C00219);MW0015586(Adrenic acid|C16527)
oas04723	Retrograde endocannabinoid signaling	Organismal Systems	Nervous system	1	4	4	19	0.00770588	0.0968266	MW0012968(1-hexadecanoyl-2-(9Z,12Z-octadecadienoyl)-sn-glycero-3-phosphocholine|C00157);MW0056964(1-Stearoyl-2-arachidonoyl-sn-glycero-3-phosphocholine|C00157);MEDP1096(PC(12:0/12:0)|C00157);MW0161583([2-[(9Z,12Z)-octadeca-9,12-dienoyl]oxy-3-[(Z)-octadec-9-enoyl]oxypropyl] 2-(trimethylazaniumyl)ethyl phosphate|C00157);MW0056906(1-Palmitoyl-2-docosahexaenoyl-sn-glycero-3-phosphocholine|C00157)	MW0057055(1,2-Dilinoleoyl-SN-glycero-3-phosphocholine|C00157);MW0148480(PC(O-16:0/20:3(8Z,11Z,14Z))|C00157);MW0012820(1-o-Hexadecyl-2-oleoyl-sn-glycero-3-phosphocholine|C00157);MW0057938(PC(P-18:0/22:4(7Z,10Z,13Z,16Z))|C00157);MW0056976(1-Stearoyl-2-(1-enyl-palmitoyl)-sn-glycero-3-phosphocholine|C00157);MW0153243(LPC(18:2/0:0)|C00157);MW0054524(LPC(16:0/0:0)|C00157);MEDL00450(Arachidonic acid|C00…
oas04976	Bile secretion	Organismal Systems	Digestive system	5	5	10	97	0.00820877	0.0968266	MW0015534(Acetyl coenzyme A|C00024);MW0123105(Bilirubin|C00486);MW0009710(Salicylic acid|C00805);MW0108239(Methotrexate|C01937);MW0053750(Glycochenodeoxycholic acid|C05466)	MEDP0125(Choline|C00114);MW0169387(L-Carnitine|C00318);MW0106711(Folic acid|C00504);MEDP0081(Serotonin|C00780);MW0103076(Valproic acid|C07185)
oas00380	Tryptophan metabolism	Metabolism	Amino acid metabolism	3	6	9	83	0.00866641	0.0968266	MW0015534(Acetyl coenzyme A|C00024);MW0125860(N-Methyltryptamine|C06213);MW0119709(3-Methylindole|C08313)	MW0193946(L-Tryptophan|C00078);MW0107537(Indole|C00463);MEDL02773(Indoleacetaldehyde|C00637);MEDP0081(Serotonin|C00780);MW0010676(Xanthurenic acid|C02470);MEDL02283(3-Methoxyanthranilate|C05831)
oas05200	Pathways in cancer	Human Diseases	Cancer: overview	3	2	5	31	0.00949628	0.0968266	MEDP2797(Testosterone|C00535);MW0049033(Cortisone|C00762);MW0169185(Flutamide|C07653)	MW0011081((2S)-Ompt|C00681);MW0114324(d-Myo-inositol-1,4,5-triphosphate|C01245)
oas04540	Gap junction	Cellular Processes	Cellular community - eukaryotes	0	3	3	11	0.00998212	0.0968266	-	MW0011081((2S)-Ompt|C00681);MEDP0081(Serotonin|C00780);MW0114324(d-Myo-inositol-1,4,5-triphosphate|C01245)
oas04664	Fc epsilon RI signaling pathway	Organismal Systems	Immune system	0	3	3	11	0.00998212	0.0968266	-	MEDL00450(Arachidonic acid|C00219);MW0169268(Histamine|C00388);MW0114324(d-Myo-inositol-1,4,5-triphosphate|C01245)
oas05215	Prostate cancer	Human Diseases	Cancer: specific types	3	0	3	11	0.00998212	0.0968266	MEDP2797(Testosterone|C00535);MW0049033(Cortisone|C00762);MW0169185(Flutamide|C07653)	-
oas04725	Cholinergic synapse	Organismal Systems	Nervous system	1	2	3	12	0.012894	0.115979	MW0015534(Acetyl coenzyme A|C00024)	MEDP0125(Choline|C00114);MW0114324(d-Myo-inositol-1,4,5-triphosphate|C01245)
oas04925	Aldosterone synthesis and secretion	Organismal Systems	Endocrine system	1	3	4	22	0.0131522	0.115979	MEDP0550(18-Hydroxycorticosterone|C01124)	MEDL00450(Arachidonic acid|C00219);MW0114324(d-Myo-inositol-1,4,5-triphosphate|C01245);MEDN1116(Aldosterone|C01780)
oas04714	Thermogenesis	Organismal Systems	Environmental adaptation	1	3	4	23	0.0153981	0.123824	MW0015534(Acetyl coenzyme A|C00024)	MW0169387(L-Carnitine|C00318);MW0068205(TG(14:1(9Z)/15:0/20:4(5Z,8Z,11Z,14Z))|C00422);MW0055025(MG(18:3(6Z,9Z,12Z)/0:0/0:0)|C01885)
oas00400	Phenylalanine, tyrosine and tryptophan biosynthesis	Metabolism	Amino acid metabolism	1	4	5	35	0.0158001	0.123824	MEDP1249((3S)-2-oxo-3-phenylbutyric acid|C20327)	MW0109254(Phosphoenolpyruvate|C00074);MW0193946(L-Tryptophan|C00078);MW0107537(Indole|C00463);MW0112788(3-Dehydroshikimate|C02637)
oas04975	Fat digestion and absorption	Organismal Systems	Digestive system	0	3	3	13	0.0162401	0.123824	-	MW0068205(TG(14:1(9Z)/15:0/20:4(5Z,8Z,11Z,14Z))|C00422);MW0011081((2S)-Ompt|C00681);MW0055025(MG(18:3(6Z,9Z,12Z)/0:0/0:0)|C01885)
oas05167	Kaposi sarcoma-associated herpesvirus infection	Human Diseases	Infectious disease: viral	0	2	2	5	0.01686	0.123824	-	MW0059176(Peltatol A|C00350);MW0053733(Glycerophospho-N-Oleoyl Ethanolamine|C00350);MW0114324(d-Myo-inositol-1,4,5-triphosphate|C01245)
oas00360	Phenylalanine metabolism	Metabolism	Amino acid metabolism	2	4	6	49	0.0174581	0.123824	MW0015534(Acetyl coenzyme A|C00024);MW0009415(Phenylacetic acid|C07086)	MW0007335(Phenylacetaldehyde|C00601);MEDL00662(3-(2-Hydroxyphenyl)propanoic acid|C01198);MEDP0129(Phenethylamine|C05332);MW0155471(2-Phenylethanol|C05853)
oas04913	Ovarian steroidogenesis	Organismal Systems	Endocrine system	1	3	4	24	0.0178716	0.123824	MEDP2797(Testosterone|C00535)	MEDL00450(Arachidonic acid|C00219);MW0013517(2-Hydroxyestradiol|C05301);MEDL02163(15(S)-HPETE|C05966)
oas04923	Regulation of lipolysis in adipocytes	Organismal Systems	Endocrine system	0	3	3	14	0.0200269	0.133973	-	MEDL00450(Arachidonic acid|C00219);MW0068205(TG(14:1(9Z)/15:0/20:4(5Z,8Z,11Z,14Z))|C00422);MW0055025(MG(18:3(6Z,9Z,12Z)/0:0/0:0)|C01885)
oas00561	Glycerolipid metabolism	Metabolism	Lipid metabolism	0	5	5	38	0.022032	0.138009	-	MW0063582(sn-Glycerol 3-phosphate|C00093);MW0068205(TG(14:1(9Z)/15:0/20:4(5Z,8Z,11Z,14Z))|C00422);MW0011064((2R)-1-O-beta-D-Galactopyranosylglycerol|C00641);MEDP1122(MG(16:0/0:0/0:0)|C00641);MW0011081((2S)-Ompt|C00681);MW0055025(MG(18:3(6Z,9Z,12Z)/0:0/0:0)|C01885)
oas00970	Aminoacyl-tRNA biosynthesis	Genetic Information Processing	Translation	0	6	6	52	0.0228695	0.138009	-	MW0169369(L-Lysine|C00047);MW0193946(L-Tryptophan|C00078);MW0107786(L-Leucine|C00123);MW0169367(L-Proline|C00148);MW0010027(L-Valine|C00183);MW0168154(10-Formyltetrahydrofolic acid|C00234)
oas04922	Glucagon signaling pathway	Organismal Systems	Endocrine system	1	3	4	26	0.0235252	0.138009	MW0015534(Acetyl coenzyme A|C00024)	MW0109254(Phosphoenolpyruvate|C00074);MW0114480(Fructose-2,6-diphosphate|C00665);MW0114324(d-Myo-inositol-1,4,5-triphosphate|C01245)
oas00270	Cysteine and methionine metabolism	Metabolism	Amino acid metabolism	2	5	7	67	0.0238036	0.138009	MEDP0401(5'-Deoxy-5'-(Methylthio) Adenosine|C00170);MW0109780(3-Sulfopyruvic acid|C05528)	MEDN1387(O-acetyl-L-serine|C00979);MW0108967(O-Acetyl-L-homoserine|C01077);MW0104240(1-Aminocyclopropane-1-carboxylic acid|C01234);MW0107633(L-alpha-Aminobutyric acid|C02356);pme2617(L-methionine sulfoxide|C02989)
oas04912	GnRH signaling pathway	Organismal Systems	Endocrine system	0	2	2	6	0.0245804	0.138009	-	MEDL00450(Arachidonic acid|C00219);MW0114324(d-Myo-inositol-1,4,5-triphosphate|C01245)
oas04080	Neuroactive ligand-receptor interaction	Environmental Information Processing	Signaling molecules and interaction	0	6	6	53	0.0248986	0.138009	-	MW0169268(Histamine|C00388);MW0169982(Tyramine|C00483);MW0011081((2S)-Ompt|C00681);MEDP0081(Serotonin|C00780);MW0063621(Sphinganine 1-phosphate|C01120);MEDL02767(Palmitoylethanolamide|C16512)
oas00310	Lysine degradation	Metabolism	Amino acid metabolism	1	5	6	56	0.0316973	0.16936	MW0015534(Acetyl coenzyme A|C00024)	MW0169369(L-Lysine|C00047);MEDP0058(L-Saccharopine|C00449);MW0142988((3S)-3-Hydroxy-N6,N6,N6-trimethyl-L-lysine|C01259);MW0108598(N6-Acetyl-L-lysine|C02727);MW0107650(Allysine|C04076)
oas04726	Serotonergic synapse	Organismal Systems	Nervous system	0	5	5	42	0.0325529	0.16936	-	MW0193946(L-Tryptophan|C00078);MEDL00450(Arachidonic acid|C00219);MEDP0081(Serotonin|C00780);MW0114324(d-Myo-inositol-1,4,5-triphosphate|C01245);MEDL02163(15(S)-HPETE|C05966)
oas04978	Mineral absorption	Organismal Systems	Digestive system	0	4	4	29	0.0338374	0.16936	-	MW0193946(L-Tryptophan|C00078);MW0107786(L-Leucine|C00123);MW0169367(L-Proline|C00148);MW0010027(L-Valine|C00183)
oas01523	Antifolate resistance	Human Diseases	Drug resistance: antineoplastic	0	3	3	17	0.0340466	0.16936	-	MW0168154(10-Formyltetrahydrofolic acid|C00234);MW0106444(Dihydrofolic acid|C00415);MW0106711(Folic acid|C00504)
oas01232	Nucleotide metabolism	Metabolism	Global and overview maps	0	6	6	58	0.0368439	0.178693	-	MW0103599(Inosine triphosphate|C00081);MEDP0176(Thymidine|C00214);MW0159913(Inosine|C00294);MW0169991(Uridine|C00299);MW0103332(2'-Deoxyadenosine|C00559);MW0170020(Xanthosine|C01762)
oas01240	Biosynthesis of cofactors	Metabolism	Global and overview maps	8	13	21	328	0.040493	0.191169	MW0015534(Acetyl coenzyme A|C00024);MW0052319(Glyceraldehyde-3-phosphate|C00118);MW0109026(Oxiglutatione|C00127);MW0169549(Niacinamide|C00153);MW0005091(4-Hydroxybenzoic acid|C00156);MEDN0622(Porphobilinogen|C00931);MW0120213(4-Amino-5-hydroxymethyl-2-methylpyrimidine|C01279);MW0109780(3-Sulfopyruvic acid|C05528)	MW0109254(Phosphoenolpyruvate|C00074);MW0193946(L-Tryptophan|C00078);MW0010027(L-Valine|C00183);MW0114220(Glucuronic Acid|C00191);MW0168154(10-Formyltetrahydrofolic acid|C00234);MW0114809(D-Mannose 6-phosphate|C00275);MW0106444(Dihydrofolic acid|C00415);MW0169982(Tyramine|C00483);MW0106711(Folic acid|C00504);MW0109041(Pantothenic acid|C00864);MW0016093(beta-Carotene|C02094);MW0112788(3-Dehydroshi…
oas04666	Fc gamma R-mediated phagocytosis	Organismal Systems	Immune system	0	2	2	8	0.0433579	0.191169	-	MEDL00450(Arachidonic acid|C00219);MW0114324(d-Myo-inositol-1,4,5-triphosphate|C01245)
oas04960	Aldosterone-regulated sodium reabsorption	Organismal Systems	Excretory system	1	1	2	8	0.0433579	0.191169	MW0049033(Cortisone|C00762)	MEDN1116(Aldosterone|C01780)
oas05143	African trypanosomiasis	Human Diseases	Infectious disease: parasitic	0	2	2	8	0.0433579	0.191169	-	MW0193946(L-Tryptophan|C00078);MW0114324(d-Myo-inositol-1,4,5-triphosphate|C01245)
oas04931	Insulin resistance	Human Diseases	Endocrine and metabolic disease	1	2	3	19	0.0455773	0.196489	MW0015534(Acetyl coenzyme A|C00024)	MW0068205(TG(14:1(9Z)/15:0/20:4(5Z,8Z,11Z,14Z))|C00422);MW0194064(Acetyl-L-carnitine|C02571)
oas00562	Inositol phosphate metabolism	Metabolism	Carbohydrate metabolism	2	3	5	47	0.0494982	0.208753	MW0015534(Acetyl coenzyme A|C00024);MW0052319(Glyceraldehyde-3-phosphate|C00118)	MW0114220(Glucuronic Acid|C00191);MW0011064((2R)-1-O-beta-D-Galactopyranosylglycerol|C00641);MEDP1122(MG(16:0/0:0/0:0)|C00641);MW0114324(d-Myo-inositol-1,4,5-triphosphate|C01245)

## Sheet: Table S5
Table S5 Pathways of KEGG enrichment in feces
PathwayID	Pathway	level1	level2	Up	Down	DEM	Total	Pvalue	FDR	Up_meta	Down_meta
oas00140	Steroid hormone biosynthesis	Metabolism	Lipid metabolism	7	6	13	99	7.53863e-06	0.000746324	MW0062186(Progesterone|C00410);MEDP0555(Androsterone|C00523);MEDP0550(18-Hydroxycorticosterone|C01124);MEDP1620(17alpha-Estradiol|C02537);MW0012077(11beta-Hydroxyandrostenedione|C05284);MW0168697(Adrenosterone|C05285);MEDP2140(19-Hydroxyandrost-4-ene-3,17-dione|C05290)	MEDP2797(Testosterone|C00535);MW0053971(Hydrocortisone|C00735);MEDN1407(Estriol|C05141);MW0012748(19-Oxotestosterone|C05295);MW0013551(2-Methoxyestradiol|C05302);MW0012082(11beta-Hydroxytestosterone|C18075)
oas05215	Prostate cancer	Human Diseases	Cancer: specific types	2	2	4	11	0.000234335	0.00848357	MW0062186(Progesterone|C00410);MW0169185(Flutamide|C07653)	MEDP2797(Testosterone|C00535);MW0053971(Hydrocortisone|C00735)
oas00564	Glycerophospholipid metabolism	Metabolism	Lipid metabolism	5	4	8	56	0.000257078	0.00848357	MW0061152(1-(9Z-octadecenoyl)-sn-glycero-3-phospho-(1'-sn-glycerol)|C00344);MW0051287([(2S)-2-[9-(3,4-dimethyl-5-propylfuran-2-yl)nonanoyloxy]-3-hydroxypropyl] 9-(3,4-dimethyl-5-propylfuran-2-yl)nonanoate|C00641);MW0167805([3-[2-(dimethylamino)ethoxy-hydroxyphosphoryl]oxy-2-hexadecanoyloxypropyl] (Z)-octadec-9-enoate|C00641);MW0063578(2-(((R)-2,3-Dihydroxypropyl)phosphoryloxy)-N,N,N-trimethyletha…	MW0056850(1-Pentadecanoyl-2-hexadecanoyl-sn-glycero-3-phosphocholine|C00157);MW0011795(1-(1Z-octadecenyl)-sn-glycero-3-phosphocholine|C00157);MW0109056(Penicilloic acid|C00350);MW0049714(1-pentadecanoyl-2-(5Z,8Z,11Z,14Z,17Z-eicosapentaenoyl)-sn-glycerol|C00641);MW0050313(1-Stearidonoyl-3-stearidonoyl-sn-glycerol|C00641);MEDN1257(LPS(14:0/0:0)|C05974)
oas05231	Choline metabolism in cancer	Human Diseases	Cancer: overview	2	1	3	11	0.00386325	0.0956156	MW0063578(2-(((R)-2,3-Dihydroxypropyl)phosphoryloxy)-N,N,N-trimethylethanaminium|C00670);MW0054547(1-Docosanoyl-sn-glycero-3-phosphocholine|C04230)	MW0056850(1-Pentadecanoyl-2-hexadecanoyl-sn-glycero-3-phosphocholine|C00157);MW0011795(1-(1Z-octadecenyl)-sn-glycero-3-phosphocholine|C00157)
oas05200	Pathways in cancer	Human Diseases	Cancer: overview	2	2	4	31	0.0139062	0.275342	MW0062186(Progesterone|C00410);MW0169185(Flutamide|C07653)	MEDP2797(Testosterone|C00535);MW0053971(Hydrocortisone|C00735)
oas04976	Bile secretion	Organismal Systems	Digestive system	4	3	7	97	0.02811	0.441099	MW0009710(Salicylic acid|C00805);MW0169609(Ouabain|C01443);MW0010585(Etoposide|C01576);MW0109531(Ritonavir|C07240)	MW0053971(Hydrocortisone|C00735);MW0123284(Cephaloridine|C11754);MW0000341(Morphine-6-glucuronide|C16578)
oas00350	Tyrosine metabolism	Metabolism	Amino acid metabolism	2	4	6	78	0.0311888	0.441099	MW0004094(3-Methoxy-4-hydroxyphenylglycolaldehyde|C05583);MW0003077(Vanillylmandelic acid|C05584)	MW0007325(Homogentisic acid|C00544);MEDN0092(3,4-Dihydroxybenzeneacetic acid|C01161);MW0003628(3,4-Dihydroxyphenylacetaldehyde|C04043);MW0120974(5,6-Dihydroxyindole-2-carboxylic acid|C04185)
oas04927	Cortisol synthesis and secretion	Organismal Systems	Endocrine system	1	1	2	12	0.0502107	0.563289	MW0062186(Progesterone|C00410)	MW0053971(Hydrocortisone|C00735)
oas04934	Cushing syndrome	Human Diseases	Endocrine and metabolic disease	1	1	2	13	0.0581759	0.563289	MW0062186(Progesterone|C00410)	MW0053971(Hydrocortisone|C00735)
oas04975	Fat digestion and absorption	Organismal Systems	Digestive system	1	1	2	13	0.0581759	0.563289	MW0055024(MG(18:2/0:0/0:0)|C01885)	MW0064745(TG(12:0/12:0/12:0)|C00422)
oas04923	Regulation of lipolysis in adipocytes	Organismal Systems	Endocrine system	1	1	2	14	0.0665438	0.563289	MW0055024(MG(18:2/0:0/0:0)|C01885)	MW0064745(TG(12:0/12:0/12:0)|C00422)
oas00190	Oxidative phosphorylation	Metabolism	Energy metabolism	0	2	2	16	0.0843629	0.563289	-	MW0103561(Flavin mononucleotide|C00061);MEDP0870(Ubiquinone-2|C00399)
oas04136	Autophagy - other	Cellular Processes	Transport and catabolism	0	1	1	3	0.0890607	0.563289	-	MW0109056(Penicilloic acid|C00350)
oas05224	Breast cancer	Human Diseases	Cancer: specific types	1	0	1	3	0.0890607	0.563289	MW0062186(Progesterone|C00410)	-
oas00561	Glycerolipid metabolism	Metabolism	Lipid metabolism	2	2	3	38	0.109018	0.563289	MW0051287([(2S)-2-[9-(3,4-dimethyl-5-propylfuran-2-yl)nonanoyloxy]-3-hydroxypropyl] 9-(3,4-dimethyl-5-propylfuran-2-yl)nonanoate|C00641);MW0167805([3-[2-(dimethylamino)ethoxy-hydroxyphosphoryl]oxy-2-hexadecanoyloxypropyl] (Z)-octadec-9-enoate|C00641);MW0055024(MG(18:2/0:0/0:0)|C01885)	MW0064745(TG(12:0/12:0/12:0)|C00422);MW0049714(1-pentadecanoyl-2-(5Z,8Z,11Z,14Z,17Z-eicosapentaenoyl)-sn-glycerol|C00641);MW0050313(1-Stearidonoyl-3-stearidonoyl-sn-glycerol|C00641)
oas04723	Retrograde endocannabinoid signaling	Organismal Systems	Nervous system	0	2	2	19	0.113369	0.563289	-	MW0056850(1-Pentadecanoyl-2-hexadecanoyl-sn-glycero-3-phosphocholine|C00157);MW0011795(1-(1Z-octadecenyl)-sn-glycero-3-phosphocholine|C00157);MW0109056(Penicilloic acid|C00350)
oas04977	Vitamin digestion and absorption	Organismal Systems	Digestive system	1	2	3	39	0.11559	0.563289	MW0055024(MG(18:2/0:0/0:0)|C01885)	MW0103561(Flavin mononucleotide|C00061);MW0064745(TG(12:0/12:0/12:0)|C00422)
oas00563	Glycosylphosphatidylinositol (GPI)-anchor biosynthesis	Metabolism	Glycan biosynthesis and metabolism	0	1	1	4	0.116961	0.563289	-	MW0109056(Penicilloic acid|C00350)
oas04114	Oocyte meiosis	Cellular Processes	Cell growth and death	1	0	1	4	0.116961	0.563289	MW0062186(Progesterone|C00410)	-
oas04914	Progesterone-mediated oocyte maturation	Organismal Systems	Endocrine system	1	0	1	4	0.116961	0.563289	MW0062186(Progesterone|C00410)	-
oas00982	Drug metabolism - cytochrome P450	Metabolism	Xenobiotics biodegradation and metabolism	4	1	5	87	0.126538	0.563289	MW0007107(Felbamate|C07501);MW0110845(4-Hydroxycyclophosphamide|C07643);MW0110970(Cyclophosphamide|C07888);MW0105268(2-n-Propyl-4-oxopentanoic acid|C16655)	MW0000341(Morphine-6-glucuronide|C16578)
oas01522	Endocrine resistance	Human Diseases	Drug resistance: antineoplastic	0	1	1	5	0.144014	0.563289	-	MEDP2797(Testosterone|C00535)
oas05167	Kaposi sarcoma-associated herpesvirus infection	Human Diseases	Infectious disease: viral	0	1	1	5	0.144014	0.563289	-	MW0109056(Penicilloic acid|C00350)
oas04925	Aldosterone synthesis and secretion	Organismal Systems	Endocrine system	2	0	2	22	0.144492	0.563289	MW0062186(Progesterone|C00410);MEDP0550(18-Hydroxycorticosterone|C01124)	-
oas04714	Thermogenesis	Organismal Systems	Environmental adaptation	1	1	2	23	0.15523	0.563289	MW0055024(MG(18:2/0:0/0:0)|C01885)	MW0064745(TG(12:0/12:0/12:0)|C00422)
oas04913	Ovarian steroidogenesis	Organismal Systems	Endocrine system	1	1	2	24	0.166116	0.563289	MW0062186(Progesterone|C00410)	MEDP2797(Testosterone|C00535)
oas04140	Autophagy - animal	Cellular Processes	Transport and catabolism	0	1	1	6	0.170243	0.563289	-	MW0109056(Penicilloic acid|C00350)
oas00130	Ubiquinone and other terpenoid-quinone biosynthesis	Metabolism	Metabolism of cofactors and vitamins	3	1	4	71	0.171471	0.563289	MW0106148(Chorismic acid|C00251);MW0146703(beta-Tocotrienol|C14154);MW0049211(delta-Tocotrienol|C14156)	MW0007325(Homogentisic acid|C00544)
oas00562	Inositol phosphate metabolism	Metabolism	Carbohydrate metabolism	2	2	3	47	0.172916	0.563289	MW0051287([(2S)-2-[9-(3,4-dimethyl-5-propylfuran-2-yl)nonanoyloxy]-3-hydroxypropyl] 9-(3,4-dimethyl-5-propylfuran-2-yl)nonanoate|C00641);MW0167805([3-[2-(dimethylamino)ethoxy-hydroxyphosphoryl]oxy-2-hexadecanoyloxypropyl] (Z)-octadec-9-enoate|C00641);MW0142880(3D-3,5/4-trihydroxycyclohexane-1,2-dione|C04287)	MW0052319(Glyceraldehyde-3-phosphate|C00118);MW0049714(1-pentadecanoyl-2-(5Z,8Z,11Z,14Z,17Z-eicosapentaenoyl)-sn-glycerol|C00641);MW0050313(1-Stearidonoyl-3-stearidonoyl-sn-glycerol|C00641)
oas05012	Parkinson disease	Human Diseases	Neurodegenerative disease	0	2	2	26	0.188257	0.563289	-	MW0003628(3,4-Dihydroxyphenylacetaldehyde|C04043);MW0114347(Dopamine quinone|C17755)
oas05030	Cocaine addiction	Human Diseases	Substance dependence	0	1	1	7	0.195675	0.563289	-	MEDN0092(3,4-Dihydroxybenzeneacetic acid|C01161)
oas01240	Biosynthesis of cofactors	Metabolism	Global and overview maps	5	8	13	328	0.201644	0.563289	MW0159932([(2R,3S,4R,5R)-3,4-dihydroxy-5-(6-oxo-3H-purin-9-yl)oxolan-2-yl]methyl dihydrogen phosphate|C00130);MW0106148(Chorismic acid|C00251);MW0107691(L-Dihydroorotic acid|C00337);MW0126268(Protoporphyrinogen|C01079);MW0143391(4-Methyl-5-hydroxyethylthiazole phosphate|C04327)	MW0103561(Flavin mononucleotide|C00061);MW0052319(Glyceraldehyde-3-phosphate|C00118);MEDP0870(Ubiquinone-2|C00399);MW0007325(Homogentisic acid|C00544);MW0004631(p-Aminobenzoic acid|C00568);MEDL02415(Pyridoxine phosphate|C00627);MW0154889(4'-Phosphopantetheine|C01134);MW0108521(N-[(R)-4-phosphopantothenoyl]-L-cysteine|C04352)
oas00510	N-Glycan biosynthesis	Metabolism	Glycan biosynthesis and metabolism	1	0	1	8	0.220333	0.563289	MW0168195(Dolichyl phosphate|C00110)	-
oas04960	Aldosterone-regulated sodium reabsorption	Organismal Systems	Excretory system	0	1	1	8	0.220333	0.563289	-	MW0053971(Hydrocortisone|C00735)
oas04961	Endocrine and other factor-regulated calcium reabsorption	Organismal Systems	Excretory system	0	1	1	8	0.220333	0.563289	-	MEDP1194(Calcitriol|C01673)
oas00750	Vitamin B6 metabolism	Metabolism	Metabolism of cofactors and vitamins	0	2	2	29	0.222137	0.563289	-	MW0052319(Glyceraldehyde-3-phosphate|C00118);MEDL02415(Pyridoxine phosphate|C00627)
oas00770	Pantothenate and CoA biosynthesis	Metabolism	Metabolism of cofactors and vitamins	0	2	2	30	0.233546	0.563289	-	MW0154889(4'-Phosphopantetheine|C01134);MW0108521(N-[(R)-4-phosphopantothenoyl]-L-cysteine|C04352)
oas04730	Long-term depression	Organismal Systems	Nervous system	1	1	1	9	0.24424	0.563289	MW0051287([(2S)-2-[9-(3,4-dimethyl-5-propylfuran-2-yl)nonanoyloxy]-3-hydroxypropyl] 9-(3,4-dimethyl-5-propylfuran-2-yl)nonanoate|C00641);MW0167805([3-[2-(dimethylamino)ethoxy-hydroxyphosphoryl]oxy-2-hexadecanoyloxypropyl] (Z)-octadec-9-enoate|C00641)	MW0049714(1-pentadecanoyl-2-(5Z,8Z,11Z,14Z,17Z-eicosapentaenoyl)-sn-glycerol|C00641);MW0050313(1-Stearidonoyl-3-stearidonoyl-sn-glycerol|C00641)
oas04929	GnRH secretion	Organismal Systems	Endocrine system	0	1	1	9	0.24424	0.563289	-	MEDP2797(Testosterone|C00535)
oas05031	Amphetamine addiction	Human Diseases	Substance dependence	0	1	1	9	0.24424	0.563289	-	MEDN0092(3,4-Dihydroxybenzeneacetic acid|C01161)
oas05152	Tuberculosis	Human Diseases	Infectious disease: bacterial	0	1	1	9	0.24424	0.563289	-	MEDP1194(Calcitriol|C01673)
oas00010	Glycolysis / Gluconeogenesis	Metabolism	Carbohydrate metabolism	0	2	2	31	0.244991	0.563289	-	MW0052319(Glyceraldehyde-3-phosphate|C00118);MW0009707(Salicin|C01451)
oas00730	Thiamine metabolism	Metabolism	Metabolism of cofactors and vitamins	1	1	2	31	0.244991	0.563289	MW0143391(4-Methyl-5-hydroxyethylthiazole phosphate|C04327)	MW0052319(Glyceraldehyde-3-phosphate|C00118)
oas04742	Taste transduction	Organismal Systems	Sensory system	1	1	2	32	0.256459	0.563289	MW0159932([(2R,3S,4R,5R)-3,4-dihydroxy-5-(6-oxo-3H-purin-9-yl)oxolan-2-yl]methyl dihydrogen phosphate|C00130)	MW0009707(Salicin|C01451)
oas04928	Parathyroid hormone synthesis, secretion and action	Organismal Systems	Endocrine system	0	1	1	10	0.26742	0.563289	-	MEDP1194(Calcitriol|C01673)
oas04979	Cholesterol metabolism	Organismal Systems	Digestive system	0	1	1	10	0.26742	0.563289	-	MW0064745(TG(12:0/12:0/12:0)|C00422)
oas05034	Alcoholism	Human Diseases	Substance dependence	0	1	1	10	0.26742	0.563289	-	MEDN0092(3,4-Dihydroxybenzeneacetic acid|C01161)
oas04917	Prolactin signaling pathway	Organismal Systems	Endocrine system	1	0	1	11	0.289894	0.587692	MW0062186(Progesterone|C00410)	-
oas00400	Phenylalanine, tyrosine and tryptophan biosynthesis	Metabolism	Amino acid metabolism	2	0	2	35	0.290878	0.587692	MW0003622(3,4-Dihydroxybenzoate|C00230);MW0106148(Chorismic acid|C00251)	-
oas04721	Synaptic vesicle cycle	Organismal Systems	Nervous system	0	1	1	12	0.311683	0.605032	-	MEDN1778(Dodecyl glucopyranoside|C16041)
oas04728	Dopaminergic synapse	Organismal Systems	Nervous system	0	1	1	12	0.311683	0.605032	-	MEDN0092(3,4-Dihydroxybenzeneacetic acid|C01161)
oas05417	Lipid and atherosclerosis	Human Diseases	Cardiovascular disease	0	1	1	14	0.353291	0.672611	-	MW0064745(TG(12:0/12:0/12:0)|C00422)
oas01100	Metabolic pathways	Metabolism	Global and overview maps	56	41	96	3063	0.37302	0.696774	MW0168195(Dolichyl phosphate|C00110);MW0159932([(2R,3S,4R,5R)-3,4-dihydroxy-5-(6-oxo-3H-purin-9-yl)oxolan-2-yl]methyl dihydrogen phosphate|C00130);MW0003622(3,4-Dihydroxybenzoate|C00230);MW0106148(Chorismic acid|C00251);MW0006140(Benzaldehyde|C00261);MW0107691(L-Dihydroorotic acid|C00337);MW0061152(1-(9Z-octadecenoyl)-sn-glycero-3-phospho-(1'-sn-glycerol)|C00344);MW0009623(Quercetin|C00389);MW006…	MW0103561(Flavin mononucleotide|C00061);MW0052319(Glyceraldehyde-3-phosphate|C00118);MW0056850(1-Pentadecanoyl-2-hexadecanoyl-sn-glycero-3-phosphocholine|C00157);MW0011795(1-(1Z-octadecenyl)-sn-glycero-3-phosphocholine|C00157);MW0109056(Penicilloic acid|C00350);MEDP0870(Ubiquinone-2|C00399);MW0064745(TG(12:0/12:0/12:0)|C00422);MW0132744(Sinapic acid|C00482);MEDP2797(Testosterone|C00535);MW0007325…
oas01523	Antifolate resistance	Human Diseases	Drug resistance: antineoplastic	1	0	1	17	0.411066	0.731512	MW0159932([(2R,3S,4R,5R)-3,4-dihydroxy-5-(6-oxo-3H-purin-9-yl)oxolan-2-yl]methyl dihydrogen phosphate|C00130)	-
oas00052	Galactose metabolism	Metabolism	Carbohydrate metabolism	1	1	2	46	0.413784	0.731512	MW0164607(Gal4Me(b1-4)Gal(b)-O-Me|C05796)	MW0052319(Glyceraldehyde-3-phosphate|C00118)
oas00900	Terpenoid backbone biosynthesis	Metabolism	Metabolism of terpenoids and polyketides	0	2	2	46	0.413784	0.731512	-	MW0052319(Glyceraldehyde-3-phosphate|C00118);MW0063514(S-farnesylcysteine|C19691)
oas04931	Insulin resistance	Human Diseases	Endocrine and metabolic disease	0	1	1	19	0.446706	0.775859	-	MW0064745(TG(12:0/12:0/12:0)|C00422)
oas04080	Neuroactive ligand-receptor interaction	Environmental Information Processing	Signaling molecules and interaction	1	1	2	53	0.486483	0.799802	MW0062186(Progesterone|C00410)	MW0053971(Hydrocortisone|C00735)
oas00232	Caffeine metabolism	Metabolism	Biosynthesis of other secondary metabolites	0	1	1	22	0.496191	0.799802	-	MW0014197(3-Methylxanthine|C16357)
oas04152	AMPK signaling pathway	Environmental Information Processing	Signal transduction	1	0	1	22	0.496191	0.799802	MW0009623(Quercetin|C00389)	-
oas00100	Steroid biosynthesis	Metabolism	Lipid metabolism	1	1	2	57	0.525467	0.799802	MW0103203(Zymostenol|C03845)	MEDP1194(Calcitriol|C01673)
oas00740	Riboflavin metabolism	Metabolism	Metabolism of cofactors and vitamins	0	1	1	24	0.526714	0.799802	-	MW0103561(Flavin mononucleotide|C00061)
oas00040	Pentose and glucuronate interconversions	Metabolism	Carbohydrate metabolism	2	0	2	58	0.534901	0.799802	MW0114712(L-Arabitol|C00532);MW0112787(3-Dehydro-L-gulonate|C00618)	-
oas00790	Folate biosynthesis	Metabolism	Metabolism of cofactors and vitamins	1	1	2	58	0.534901	0.799802	MW0106148(Chorismic acid|C00251)	MW0004631(p-Aminobenzoic acid|C00568)
oas01232	Nucleotide metabolism	Metabolism	Global and overview maps	2	0	2	58	0.534901	0.799802	MW0159932([(2R,3S,4R,5R)-3,4-dihydroxy-5-(6-oxo-3H-purin-9-yl)oxolan-2-yl]methyl dihydrogen phosphate|C00130);MW0103342(2'-Deoxycytidine-5'-triphosphate|C00458)	-
oas00565	Ether lipid metabolism	Metabolism	Lipid metabolism	1	0	1	25	0.54128	0.799802	MW0063578(2-(((R)-2,3-Dihydroxypropyl)phosphoryloxy)-N,N,N-trimethylethanaminium|C00670)	-
oas00830	Retinol metabolism	Metabolism	Metabolism of cofactors and vitamins	1	0	1	25	0.54128	0.799802	MEDN0449(4-Hydroxyretinoic Acid|C16677)	-
oas00591	Linoleic acid metabolism	Metabolism	Lipid metabolism	0	1	1	28	0.582362	0.807226	-	MW0056850(1-Pentadecanoyl-2-hexadecanoyl-sn-glycero-3-phosphocholine|C00157);MW0011795(1-(1Z-octadecenyl)-sn-glycero-3-phosphocholine|C00157)
oas00240	Pyrimidine metabolism	Metabolism	Nucleotide metabolism	2	0	2	64	0.588787	0.807226	MW0107691(L-Dihydroorotic acid|C00337);MW0103342(2'-Deoxycytidine-5'-triphosphate|C00458)	-
oas00780	Biotin metabolism	Metabolism	Metabolism of cofactors and vitamins	0	1	1	29	0.595227	0.807226	-	MW0160266(beta-AMP|C05921)
oas04070	Phosphatidylinositol signaling system	Environmental Information Processing	Signal transduction	1	1	1	29	0.595227	0.807226	MW0051287([(2S)-2-[9-(3,4-dimethyl-5-propylfuran-2-yl)nonanoyloxy]-3-hydroxypropyl] 9-(3,4-dimethyl-5-propylfuran-2-yl)nonanoate|C00641);MW0167805([3-[2-(dimethylamino)ethoxy-hydroxyphosphoryl]oxy-2-hexadecanoyloxypropyl] (Z)-octadec-9-enoate|C00641)	MW0049714(1-pentadecanoyl-2-(5Z,8Z,11Z,14Z,17Z-eicosapentaenoyl)-sn-glycerol|C00641);MW0050313(1-Stearidonoyl-3-stearidonoyl-sn-glycerol|C00641)
oas04978	Mineral absorption	Organismal Systems	Digestive system	0	1	1	29	0.595227	0.807226	-	MEDP1194(Calcitriol|C01673)
oas05207	Chemical carcinogenesis - receptor activation	Human Diseases	Cancer: overview	1	0	1	29	0.595227	0.807226	MW0062186(Progesterone|C00410)	-
oas00920	Sulfur metabolism	Metabolism	Energy metabolism	0	1	1	33	0.642871	0.860057	-	MW0157197(S-Sulfanylglutathione|C17267)
oas00600	Sphingolipid metabolism	Metabolism	Lipid metabolism	0	1	1	35	0.664561	0.860562	-	MW0112789(3-Dehydrosphinganine|C02934)
oas00860	Porphyrin metabolism	Metabolism	Metabolism of cofactors and vitamins	2	2	4	148	0.671066	0.860562	MW0126268(Protoporphyrinogen|C01079);MW0142981(magnesium;3-[(3R,21S,22S)-11-ethyl-16-(1-hydroxyethyl)-3-methoxycarbonyl-12,17,21,26-tetramethyl-4-oxo-23,25-diaza-7,24-diazanidahexacyclo[18.2.1.15,8.110,13.115,18.02,6]hexacosa-1,5,8(26),9,11,13(25),14,16,18,20(23)-decaen-22-yl]propanoic acid|C18154)	MW0155495(Pheophorbide a|C18021);MW0144056(Pyrochlorophyllide|C18157)
oas00030	Pentose phosphate pathway	Metabolism	Carbohydrate metabolism	0	1	1	36	0.674911	0.860562	-	MW0052319(Glyceraldehyde-3-phosphate|C00118)
oas00500	Starch and sucrose metabolism	Metabolism	Carbohydrate metabolism	0	1	1	37	0.684944	0.860562	-	MW0146656(beta-D-Glucose 1-phosphate|C00663)
oas05204	Chemical carcinogenesis - DNA adducts	Human Diseases	Cancer: overview	1	1	2	78	0.69623	0.860562	MW0154476(2-Hydroxyamino-3-methylimidazolo(4,5-f)quinoline|C20289)	MW0105162(4,5-Dihydro-4-hydroxy-5-S-glutathionyl-benzo[a]pyrene|C14855)
oas00590	Arachidonic acid metabolism	Metabolism	Lipid metabolism	0	2	2	79	0.702948	0.860562	-	MW0056850(1-Pentadecanoyl-2-hexadecanoyl-sn-glycero-3-phosphocholine|C00157);MW0011795(1-(1Z-octadecenyl)-sn-glycero-3-phosphocholine|C00157);MEDN0781(6-keto-PGF1伪|C05961)
oas05415	Diabetic cardiomyopathy	Human Diseases	Cardiovascular disease	0	1	1	39	0.704096	0.860562	-	MW0052319(Glyceraldehyde-3-phosphate|C00118)
oas00524	Neomycin, kanamycin and gentamicin biosynthesis	Metabolism	Biosynthesis of other secondary metabolites	0	2	2	81	0.716016	0.864458	-	MW0114670(Kanamycin|C01822);MW0142327(2-Deoxy-scyllo-inosose|C17209)
oas00592	alpha-Linolenic acid metabolism	Metabolism	Lipid metabolism	0	1	1	44	0.74707	0.891084	-	MW0056850(1-Pentadecanoyl-2-hexadecanoyl-sn-glycero-3-phosphocholine|C00157);MW0011795(1-(1Z-octadecenyl)-sn-glycero-3-phosphocholine|C00157)
oas00260	Glycine, serine and threonine metabolism	Metabolism	Amino acid metabolism	1	0	1	48	0.77694	0.90509	MW0108435((2S)-4-(acetylamino)-2-aminobutanoic acid|C06442)	-
oas00360	Phenylalanine metabolism	Metabolism	Amino acid metabolism	1	0	1	49	0.783843	0.90509	MW0104770(2-Hydroxycinnamic acid|C01772)	-
oas00051	Fructose and mannose metabolism	Metabolism	Carbohydrate metabolism	0	1	1	55	0.821027	0.90509	-	MW0052319(Glyceraldehyde-3-phosphate|C00118)
oas00760	Nicotinate and nicotinamide metabolism	Metabolism	Metabolism of cofactors and vitamins	1	0	1	55	0.821027	0.90509	MW0103486(Nicotinamide mononucleotide|C00455)	-
oas00230	Purine metabolism	Metabolism	Nucleotide metabolism	2	0	2	101	0.822005	0.90509	MW0159932([(2R,3S,4R,5R)-3,4-dihydroxy-5-(6-oxo-3H-purin-9-yl)oxolan-2-yl]methyl dihydrogen phosphate|C00130);MW0158822(Uric acid ribonucleoside|C05513)	-
oas00440	Phosphonate and phosphinate metabolism	Metabolism	Metabolism of other amino acids	1	0	1	56	0.826574	0.90509	MW0147483(Ciliatocholic acid|C05683)	-
oas00053	Ascorbate and aldarate metabolism	Metabolism	Carbohydrate metabolism	1	0	1	57	0.831951	0.90509	MW0112787(3-Dehydro-L-gulonate|C00618)	-
oas05208	Chemical carcinogenesis - reactive oxygen species	Human Diseases	Cancer: overview	1	0	1	57	0.831951	0.90509	MW0111709(Quinone|C00472)	-
oas00270	Cysteine and methionine metabolism	Metabolism	Amino acid metabolism	0	1	1	67	0.877404	0.944163	-	MEDN0048(L-Homocystine|C01817)
oas00980	Metabolism of xenobiotics by cytochrome P450	Metabolism	Xenobiotics biodegradation and metabolism	0	2	2	121	0.89129	0.948792	-	MW0105162(4,5-Dihydro-4-hydroxy-5-S-glutathionyl-benzo[a]pyrene|C14855);MW0137290(Aflatoxin M1|C16756)
oas01230	Biosynthesis of amino acids	Metabolism	Global and overview maps	1	1	2	128	0.908978	0.957328	MW0106148(Chorismic acid|C00251)	MW0052319(Glyceraldehyde-3-phosphate|C00118)
oas00380	Tryptophan metabolism	Metabolism	Amino acid metabolism	1	0	1	83	0.926095	0.965089	MW0169364(Kynurenic acid|C01717)	-
oas01210	2-Oxocarboxylic acid metabolism	Metabolism	Global and overview maps	2	0	2	144	0.93985	0.969221	MW0148325(Desulfoglucotropeolin|C01069);MW0147511(cis-Dihomoaconitic acid|C20581)	-
oas01200	Carbon metabolism	Metabolism	Global and overview maps	0	1	1	114	0.972431	0.992481	-	MW0052319(Glyceraldehyde-3-phosphate|C00118)
oas02010	ABC transporters	Environmental Information Processing	Membrane transport	1	0	1	138	0.987215	0.997289	MW0125221(Moxifloxacin|C07663)	-
oas01250	Biosynthesis of nucleotide sugars	Metabolism	Global and overview maps	1	0	1	200	0.99828	0.99828	MW0148377(D-Glycero-D-mannopyranose-7-phosphate|C19878)	-

## Sheet: Table S6
Table S6 Major metabolites in rumen fluid and feces
			Relative concentration
Item	Metabolite	ID	LG	LH	VIP	p-value	log2FC	FDR	KEGG Pathway
Rumen fluid	L-Lysine	MW0169369	51846.8	4029.41	1.47652	3.20614e-07	-3.68562	1.58919e-05	Vitamin digestion and absorption	ABC transporters	Metabolic pathways	Biosynthesis of amino acids
	Choline	MEDP0125	176038	41385.7	1.38211	7.71205e-06	-2.08868	0.000104202	Glycerophospholipid metabolism	ABC transporters	Metabolic pathways	Choline metabolism in cancer	Bile secretion
	L-Leucine	MW0107786	433129	59056.9	1.45675	7.48357e-07	-2.87462	2.64393e-05	Protein digestion and absorption	ABC transporters	Metabolic pathways	Central carbon metabolism in cancer	Biosynthesis of amino acids
	L-Proline	MW0169367	38119	4337.52	1.34921	3.11954e-05	-3.13557	0.000256435	Protein digestion and absorption	ABC transporters	Metabolic pathways	Central carbon metabolism in cancer	Biosynthesis of amino acids
	Acetyl coenzyme A	MW0015534	3166.7	9024.72	1.15033	0.00172779	1.5109	0.00484219	Metabolic pathways	Central carbon metabolism in cancer	Ferroptosis	Bile secretion	Tryptophan metabolism
	Glyceraldehyde-3-phosphate	MW0052319	5658.34	16117.6	1.27052	8.38511e-05	1.51019	0.000511499	Metabolic pathways	Biosynthesis of amino acids
	Niacinamide	MW0169549	8422.92	18890.4	1.02532	0.0153777	1.16526	0.0279985	Vitamin digestion and absorption	Metabolic pathways
	Bilirubin	MW0123105	4259.84	36026.4	1.29861	0.000179707	3.08018	0.000875083	Metabolic pathways	Bile secretion
	Testosterone	MEDP2797	1732.89	9288.21	1.41499	8.26688e-07	2.42222	2.74881e-05	Metabolic pathways	Steroid hormone biosynthesis	Pathways in cancer	Prostate cancer
	Cortisone	MW0049033	737.941	6322.85	1.52344	8.09051e-13	3.099	2.68686e-09	Metabolic pathways	Steroid hormone biosynthesis	Pathways in cancer	Prostate cancer
	Salicylic acid	MW0009710	1866.86	8733.18	1.31903	9.94494e-05	2.22589	0.000568454	Metabolic pathways	Bile secretion
	18-Hydroxycorticosterone	MEDP0550	2177.04	12682.3	1.2913	0.000368007	2.54238	0.00149722	Metabolic pathways	Steroid hormone biosynthesis
	3'-Adenylic acid	MEDL02151	2863.76	8037.24	1.08824	0.00219584	1.48879	0.00584327	Metabolic pathways
	Tetrahydrodipicolinate	MW0141968	2099.43	4313.12	1.23579	0.000528864	1.03874	0.00194718	Metabolic pathways	Biosynthesis of amino acids
	Phosphoenolpyruvate	MW0109254	2781.74	845.02	1.01532	0.0130885	-1.71893	0.0245854	Metabolic pathways	Central carbon metabolism in cancer	Biosynthesis of amino acids
	L-Tryptophan	MW0193946	151201	23970	1.39452	1.02352e-05	-2.65716	0.000117616	Protein digestion and absorption	Metabolic pathways	Central carbon metabolism in cancer	Biosynthesis of amino acids	Tryptophan metabolism
	sn-Glycerol 3-phosphate	MW0063582	25156.4	5738.24	1.10297	0.00311058	-2.13225	0.00769765	Glycerophospholipid metabolism	ABC transporters	Metabolic pathways	Choline metabolism in cancer
	D-Ribose	MW0168091	5237.24	668.975	1.41424	2.6002e-06	-2.96878	5.32406e-05	ABC transporters	Metabolic pathways
	Xylose	MW0114377	2938.56	745.839	1.11954	0.00387554	-1.97818	0.00912166	ABC transporters	Metabolic pathways
	L-Valine	MW0010027	59013	4943.96	1.14968	0.000869894	-3.57729	0.00288315	Protein digestion and absorption	ABC transporters	Metabolic pathways	Central carbon metabolism in cancer	Biosynthesis of amino acids
Feces	Progesterone	MW0062186	132818	352631	1.43302	4.5082e-06	1.4087	4.88174e-05	Steroid hormone biosynthesis	Prostate cancer
	Androsterone	MEDP0555	5007.62	17898.3	1.42635	0.000145432	1.83763	0.000660106	Steroid hormone biosynthesis
	Testosterone	MEDP2797	13543.8	4226.81	1.0058	0.0138888	-1.67999	0.02878	Steroid hormone biosynthesis	Prostate cancer
	Hydrocortisone	MW0053971	13439.3	1800.7	1.40219	7.18538e-05	-2.89983	0.000381725	Steroid hormone biosynthesis	Prostate cancer
	11beta-Hydroxytestosterone	MW0012082	5348.36	1223.3	1.21522	0.00146135	-2.12832	0.00431146	Steroid hormone biosynthesis
	Flutamide	MW0169185	10258.3	70380.5	1.24183	0.00075163	2.77839	0.00248143	Prostate cancer	Pathways in cancer
	2-(((R)-2,3-Dihydroxypropyl)phosphoryloxy)-N,N,N-trimethylethanaminium	MW0063578	7103.4	29805.2	1.56431	1.52695e-10	2.06898	4.23503e-08	Glycerophospholipid metabolism	Choline metabolism in cancer
	1-Docosanoyl-sn-glycero-3-phosphocholine	MW0054547	5726.87	33394.4	1.50348	9.68963e-07	2.54379	1.72307e-05	Glycerophospholipid metabolism	Choline metabolism in cancer
	1-Pentadecanoyl-2-hexadecanoyl-sn-glycero-3-phosphocholine	MW0056850	326349	83785.4	1.17599	0.0012223	-1.96164	0.00372987	Glycerophospholipid metabolism	Choline metabolism in cancer
	1-(1Z-octadecenyl)-sn-glycero-3-phosphocholine	MW0011795	19926.5	1512.47	1.18461	0.00280009	-3.71971	0.00751051	Glycerophospholipid metabolism	Choline metabolism in cancer
	Penicilloic acid	MW0109056	4523.7	1413.78	1.34208	3.61226e-05	-1.67795	0.000223864	Glycerophospholipid metabolism	Autophagy - other	Retrograde endocannabinoid signaling	Glycosylphosphatidylinositol (GPI)-anchor biosynthesis
	LPS(14:0/0:0)	MEDN1257	105384	3330.7	1.53539	1.40126e-06	-4.98369	2.20203e-05	Glycerophospholipid metabolism
	Salicylic acid	MW0009710	15998.1	48165.6	1.33872	0.000240461	1.5901	0.000991039	Bile secretion
	Ouabain	MW0169609	1293.18	5623.76	1.43084	1.83437e-05	2.12061	0.000134403	Bile secretion
	Etoposide	MW0010585	16089.5	37961.7	1.29152	0.000165154	1.23843	0.000736424	Bile secretion
	Ritonavir	MW0109531	2088.34	15438.2	1.46447	3.3393e-06	2.88608	3.89413e-05	Bile secretion
	Cephaloridine	MW0123284	49898.3	5446.73	1.41067	9.30464e-05	-3.19553	0.00046279	Bile secretion
	Vanillylmandelic acid	MW0003077	4763.02	49150.3	1.55332	1.78883e-08	3.36725	1.0935e-06	Tyrosine metabolism
	Homogentisic acid	MW0007325	706212	236164	1.50091	9.5274e-07	-1.58031	1.71132e-05	Tyrosine metabolism
	3-Methoxy-4-hydroxyphenylglycolaldehyde	MW0004094	1209.69	6038.36	1.18436	0.00204678	2.31951	0.00575041	Tyrosine metabolism
